# Supplementary material for: LncRNA IL21-AS1 facilitates tumour progression by enhancing CD24-induced phagocytosis inhibition and tumorigenesis in ovarian cancer
Source: Cell Death Dis. 2024 May 3;15(5):313. doi: 10.1038/s41419-024-06704-8 (PMC11068771; doi:10.1038/s41419-024-06704-8)
Supplement: Supplementary file 6 — Table S1 [file 41419_2024_6704_MOESM6_ESM.xlsx]

## Sheet: Sheet1
Sample ID	Pathology	Stage
19FJT0038-T-L-9	High-grade serous carcinoma	IC2
19FJT0037-T-L-10	Clear cell carcinoma	IIIC
19FJT0036-T-L-9	High-grade serous carcinoma	IIIC
19FJT0035-T-L-9	High-grade serous carcinoma	IIIB
19FJT0034-T-L-10	High-grade serous carcinoma	IIB
19FJT0030-T-L-8	Clear cell carcinoma	IC
19FJT0029-T-L-10	High-grade serous carcinoma	IA
19FJT0024-T-L-10	High-grade serous carcinoma	IIIC
19FJT0023-T-L-8	Clear cell carcinoma	IC
19FJT0017-T-L-9	Clear cell carcinoma	IA
19FJT0012-T-L-11	High-grade serous carcinoma	IIIC
19FJT0009-T-L-14	High-grade serous carcinoma	IIIC
19FJT0004-T-L-9	High-grade serous carcinoma	IIIC
18FJT0039-T-L-14	Clear cell carcinoma	IC
18FJT0037-T-L-14	Clear cell carcinoma	IC
18FJT0034-T-L-10	Clear cell carcinoma	IIIA1
18FJT0033-T-L-15	High-grade serous carcinoma	IIIC
18FJT0026-T-L-13	High-grade serous carcinoma	IIB
18FJT0025-T-L-13	High-grade serous carcinoma	IIB
18FJT0023-T-L-10	High-grade serous carcinoma	IIC
18FJT0022-T-L-40	High-grade serous carcinoma	IIB
18FJT0009-T-L-9	Low-grade serous carcinoma	IIIB
18FJT0007-T-L-9	High-grade serous carcinoma	IIIB
18FJT0006-T-L-9	High-grade serous carcinoma	IIIC
18FJT0001-T-L-7	High-grade serous carcinoma	IIIC
17FJT0025-T-L-9	Clear cell carcinoma	IC
16LCT0038TL8	Low-grade serous carcinoma	IIIB
16LCT0029TL8	High-grade serous carcinoma	III
16LCT0028TL8	High-grade serous carcinoma	IIIC
16LCT0020TL8	Endometrioid carcinoma	III
16LCT0017TL8	Clear cell carcinoma	IC
16LCT0010TL8	High-grade serous carcinoma	IIIC
15LCT0044TL7	High-grade serous carcinoma	IIB
15LCT0038TL8	High-grade serous carcinoma	IIB
15LCT0037TL8	High-grade serous carcinoma	IIIC
20FJT0019-T-L-1	High-grade serous carcinoma	III
20FJT0025-T-L-1	High-grade serous carcinoma	IIIC
20FJT0029-T-L-1	Endometrioid carcinoma	IIIA
20FJT0027-T-L-1	Endometrioid carcinoma	II
18FJT0029	High-grade serous carcinoma	IIIC
18FJT0030	High-grade serous carcinoma	IIIC
18FJT0032	High-grade serous carcinoma	IIIC
18FJT0038	Low-grade serous carcinoma	IA
