# Supplementary material for: LncRNA IL21-AS1 facilitates tumour progression by enhancing CD24-induced phagocytosis inhibition and tumorigenesis in ovarian cancer
Source: Cell Death Dis. 2024 May 3;15(5):313. doi: 10.1038/s41419-024-06704-8 (PMC11068771; doi:10.1038/s41419-024-06704-8)
Supplement: Supplementary file 7 — Table S2 [file 41419_2024_6704_MOESM7_ESM.xlsx]

## Sheet: Sheet1
Type	down	up	p value	fold change
Dendritic cell	0.064	0.071	0.02	1.10938
B cell	0.138	0.127	0.15	0.92029
Monocyte	0.105	0.096	0.06	0.914286
Macrophage	0.09	0.073	0	0.811111
NK cell	0.099	0.112	0	1.13131
Neutrophil	0.125	0.117	0.01	0.936
CD4 T cell	0.037	0.071	0	1.91892
CD8 T cell	0.092	0.1	0.01	1.08696
NK T cell	0.168	0.172	0.23	1.02381
